# Supplementary material for: Glutamatergic dysfunction of astrocytes in paraventricular nucleus of thalamus contributes to adult anxiety susceptibility in adolescent ethanol exposed mice
Source: Neuropsychopharmacology. 2025 Oct 13;51(4):778–90. doi: 10.1038/s41386-025-02264-3 (PMC12646275; doi:10.1038/s41386-025-02264-3)
Supplement: Supplementary file 2 — Supplementary Table 1 [file 41386_2025_2264_MOESM2_ESM.xlsx]

## Sheet: Figure
Supplementary Table1 - Summary of statistical anlysis and results
Figure	Statistical Test	Comparison	t, df	p value
Figure 1c	Unpaired t-test	CON vs AIE	t=2.966, df=16	0.0091	Nmice=9/group
Figure 1d	Unpaired t-test	CON vs AIE	t=0.1698, df=16	0.8673	Nmice=9/group
Figure 1f	Unpaired t-test	CON vs AIE	t=2.454, df=16	0.026	Nmice=9/group
Figure 1g	Unpaired t-test	CON vs AIE	t=1.616, df=16	0.1257	Nmice=9/group
Figure 1j	Unpaired t-test	CON vs AIE	t=2.738, df=40	0.0092	Ncell=20-22 (5 mice/group)
Figure 1m	Two-way ANOVA	ANOVA table	SS	DF	MS	F (DFn, DFd)	P value
		Interaction	0.1524	1	0.1524	F (1, 32) = 11.95	P=0.0016
		Group	0.4406	1	0.4406	F (1, 32) = 34.54	P<0.0001
		Location	0.1652	1	0.1652	F (1, 32) = 12.95	P=0.0011
		Residual	0.4082	32	0.01276
		Tukey's multiple comparisons test	Mean Diff.	95.00% CI of diff.	Below threshold?	Summary	Adjusted P Value
		Periphery:CON vs. Periphery:AIE	-0.005349	-0.1496 to 0.1389	No	ns	0.9996
		Periphery:CON vs. Center:CON	-0.0911	-0.2354 to 0.05315	No	ns	0.3347
		Periphery:CON vs. Center:AIE	-0.3567	-0.5010 to -0.2125	Yes	****	<0.0001
		Periphery:AIE vs. Center:CON	-0.08576	-0.2300 to 0.05850	No	ns	0.3872
		Periphery:AIE vs. Center:AIE	-0.3514	-0.4956 to -0.2071	Yes	****	<0.0001
		Center:CON vs. Center:AIE	-0.2656	-0.4099 to -0.1214	Yes	***	0.0001
Figure 2e	Two-way ANOVA	ANOVA table	SS	DF	MS	F (DFn, DFd)	P value
		Interaction	2117	1	2117	F (1, 32) = 9.088	P=0.0050
		Group	958.1	1	958.1	F (1, 32) = 4.112	P=0.0510
		Drug	3024	1	3024	F (1, 32) = 12.98	P=0.0011
		Residual	7455	32	233
		Tukey's multiple comparisons test	Mean Diff.	95.00% CI of diff.	Below threshold?	Summary	Adjusted P Value
		CON:Veh vs. CON:J60	-2.992	-22.49 to 16.50	No	ns	0.9754
		CON:Veh vs. AIE:Veh	25.66	6.160 to 45.15	Yes	**	0.0061
		CON:Veh vs. AIE:J60	-8.013	-27.51 to 11.48	No	ns	0.6839
		CON:J60 vs. AIE:Veh	28.65	9.153 to 48.14	Yes	**	0.002
		CON:J60 vs. AIE:J60	-5.02	-24.52 to 14.47	No	ns	0.8972
		AIE:Veh vs. AIE:J60	-33.67	-53.16 to -14.17	Yes	***	0.0003
Figure 2f	Two-way ANOVA	ANOVA table	SS	DF	MS	F (DFn, DFd)	P value
		Interaction	1886402	1	1886402	F (1, 32) = 4.252	P=0.0474
		Group	106428	1	106428	F (1, 32) = 0.2399	P=0.6276
		Drug	11574	1	11574	F (1, 32) = 0.02609	P=0.8727
		Residual	14196790	32	443650
		Tukey's multiple comparisons test	Mean Diff.	95.00% CI of diff.	Below threshold?	Summary	Adjusted P Value
		CON:Veh vs. CON:J60	-493.7	-1344 to 357.0	No	ns	0.4082
		CON:Veh vs. AIE:Veh	-349.1	-1200 to 501.6	No	ns	0.685
		CON:Veh vs. AIE:J60	72.88	-777.8 to 923.6	No	ns	0.9955
		CON:J60 vs. AIE:Veh	144.6	-706.1 to 995.3	No	ns	0.9671
		CON:J60 vs. AIE:J60	566.6	-284.1 to 1417	No	ns	0.2899
		AIE:Veh vs. AIE:J60	422	-428.7 to 1273	No	ns	0.5427
Figure 2h	Two-way ANOVA	ANOVA table	SS	DF	MS	F (DFn, DFd)	P value
		Interaction	1423	1	1423	F (1, 32) = 4.762	P=0.0366
		Group	1408	1	1408	F (1, 32) = 4.711	P=0.0375
		Drug	2568	1	2568	F (1, 32) = 8.592	P=0.0062
		Residual	9562	32	298.8
		Tukey's multiple comparisons test	Mean Diff.	95.00% CI of diff.	Below threshold?	Summary	Adjusted P Value
		CON:Veh vs. CON:J60	-4.317	-26.39 to 17.76	No	ns	0.9512
		CON:Veh vs. AIE:Veh	25.08	3.002 to 47.16	Yes	*	0.021
		CON:Veh vs. AIE:J60	-4.383	-26.46 to 17.69	No	ns	0.9491
		CON:J60 vs. AIE:Veh	29.4	7.319 to 51.47	Yes	**	0.0055
		CON:J60 vs. AIE:J60	-0.06654	-22.14 to 22.01	No	ns	>0.9999
		AIE:Veh vs. AIE:J60	-29.46	-51.54 to -7.386	Yes	**	0.0053
Figure 2i	Two-way ANOVA	ANOVA table	SS	DF	MS	F (DFn, DFd)	P value
		Interaction	36137	1	36137	F (1, 32) = 0.2907	P=0.5935
		Group	81.5	1	81.5	F (1, 32) = 0.0006557	P=0.9797
		Drug	204288	1	204288	F (1, 32) = 1.644	P=0.2090
		Residual	3977321	32	124291
		Tukey's multiple comparisons test	Mean Diff.	95.00% CI of diff.	Below threshold?	Summary	Adjusted P Value
		CON:Veh vs. CON:J60	-214	-664.3 to 236.3	No	ns	0.5772
		CON:Veh vs. AIE:Veh	-66.38	-516.7 to 383.9	No	ns	0.9781
		CON:Veh vs. AIE:J60	-153.7	-603.9 to 296.6	No	ns	0.7919
		CON:J60 vs. AIE:Veh	147.7	-302.6 to 597.9	No	ns	0.8108
		CON:J60 vs. AIE:J60	60.36	-389.9 to 510.6	No	ns	0.9833
		AIE:Veh vs. AIE:J60	-87.3	-537.6 to 363.0	No	ns	0.9524
Figure	Statistical Test	Comparison	t, df	p value
Figure 3a	Unpaired t-test	CON vs AIE	t=2.757, df=12	0.0174	Nmice=7/group
Figure 3c	Unpaired t-test	CON vs AIE	t=2.725, df=10	0.0214	Nmice=6/group
Figure 3d	Unpaired t-test	CON vs AIE	t=0.1174, df=10	0.9089	Nmice=6/group
Figure 3f	One-way ANOVA	ANOVA table		F (DFn, DFd)	P value
		Treatment (between columns)		F (2, 9) = 34.20	P<0.0001	Nmice=4/group
		Tukey's multiple comparisons test	WT vs. GLT1cHET		0.001
			WT vs. GLT1cKO		<0.0001
			GLT1cHET vs. GLT1cKO		0.0716
Figure 3h	Two-way ANOVA	ANOVA table	SS	DF	MS	F (DFn, DFd)	P value
		Interaction	9576	1	9576	F (1, 28) = 65.41	P<0.0001
		Group	5992	1	5992	F (1, 28) = 40.93	P<0.0001
		Drug	9708	1	9708	F (1, 28) = 66.32	P<0.0001
		Residual	4099	28	146.4
		Tukey's multiple comparisons test	Mean Diff.	95.00% CI of diff.	Below threshold?	Summary	Adjusted P Value
		S100β[+]:WT vs. S100β[+]:GLT1cHET	69.43	52.92 to 85.95	Yes	****	<0.0001
		S100β[+]:WT vs. NeuN[+]:WT	61.97	45.45 to 78.48	Yes	****	<0.0001
		S100β[+]:WT vs. NeuN[+]:GLT1cHET	62.2	45.69 to 78.72	Yes	****	<0.0001
		S100β[+]:GLT1cHET vs. NeuN[+]:WT	-7.467	-23.98 to 9.050	No	ns	0.6109
		S100β[+]:GLT1cHET vs. NeuN[+]:GLT1cHET	-7.228	-23.75 to 9.289	No	ns	0.6351
		NeuN[+]:WT vs. NeuN[+]:GLT1cHET	0.2385	-16.28 to 16.76	No	ns	>0.9999
Figure 3j	Unpaired t-test	Molecule	t ratio	df	Nmice=10/group
	WT vs GLT1cHET	aspartate	2.144	18	0.045923
		creatine	2.476	18	0.023426
		γ-aminobutyric acid	0.1341	18	0.894775
		glycerophosphorylcholine	0.5625	18	0.580684
		glutamine	0.1383	18	0.891507
		glutamate	3.006	18	0.007583
		guanidinoacetate	0.7702	18	0.451153
		myo-inositol	2.624	18	0.017196
		lactate	0.08816	18	0.930721
		N-acetylaspartate	1.403	18	0.177684
		N-acetylaspartylglutamate	1.646	18	0.117016
		phosphorylcholine	1.173	18	0.255896
		phosphocreatine	0.1111	18	0.912766
		taurine	1.351	18	0.193352
		Total N-acetylaspartate	4.017	18	0.000808
		total choline	2.019	18	0.058655
		total creatine	2.253	18	0.036958
		glutamine + glutamate	1.867	18	0.078324
Figure 3k	Unpaired t-test	WT vs GLT1cHET	PVT Glu/GABA	t=2.497, df=18	0.0225	Nmice=10/group
Figure	Statistical Test	Comparison	t, df	p value
Figure 3m	Unpaired t-test	WT vs GLT1cHET	t=2.700, df=14	0.0173	Nmice=8/group
Figure 3n	Unpaired t-test	WT vs GLT1cHET	t=1.472, df=14	0.1632	Nmice=8/group
Figure 3p	Unpaired t-test	WT vs GLT1cHET	t=2.591, df=14	0.0213	Nmice=8/group
Figure 3q	Unpaired t-test	WT vs GLT1cHET	t=0.3342, df=14	0.7432	Nmice=8/group
Figure	Statistical Test	Comparison	t, df	p value
Figure 4c	Unpaired t-test	mCherry vs mCherry-Cre	t=11.86, df=10	<0.0001	Nmice=6/group
Figure 4e	Unpaired t-test	mCherry vs mCherry-Cre	t=6.166, df=6	0.0008	Ncell=4/group (4mice/group)
Figure 4g	Unpaired t-test	mCherry vs mCherry-Cre	t=3.471, df=14	0.0037	Nmice=8/group
Figure 4h	Unpaired t-test	mCherry vs mCherry-Cre	t=0.7261, df=14	0.4797	Nmice=8/group
Figure 4j	Unpaired t-test	mCherry vs mCherry-Cre	t=2.837, df=14	0.0132	Nmice=8/group
Figure 4k	Unpaired t-test	mCherry vs mCherry-Cre	t=1.539, df=14	0.1461	Nmice=8/group
Figure 5e	Unpaired t-test	AIE+mCherry vs AIE+mCherry-Cre	t=5.398, df=6	0.0017	Nmice=4/group
Figure 5g	Two-way ANOVA	ANOVA table	SS	DF	MS	F (DFn, DFd)	P value
		Interaction	3819	1	3819	F (1, 32) = 11.71	P=0.0017
		Group	1166	1	1166	F (1, 32) = 3.575	P=0.0677
		Drug	1810	1	1810	F (1, 32) = 5.550	P=0.0248
		Residual	10435	32	326.1
		Tukey's multiple comparisons test	Mean Diff.	95.00% CI of diff.	Below threshold?	Summary	Adjusted P Value
		CON:mCherry vs. CON:mCherry-Cre	6.42	-16.64 to 29.48	No	ns	0.8742
		CON:mCherry vs. AIE:mCherry	31.98	8.918 to 55.05	Yes	**	0.0037
		CON:mCherry vs. AIE:mCherry-Cre	-2.799	-25.86 to 20.27	No	ns	0.9875
		CON:mCherry-Cre vs. AIE:mCherry	25.56	2.498 to 48.63	Yes	*	0.0252
		CON:mCherry-Cre vs. AIE:mCherry-Cre	-9.219	-32.28 to 13.84	No	ns	0.7022
		AIE:mCherry vs. AIE:mCherry-Cre	-34.78	-57.84 to -11.72	Yes	**	0.0015
Figure 5h	Two-way ANOVA	ANOVA table	SS	DF	MS	F (DFn, DFd)	P value
		Interaction	19268	1	19268	F (1, 32) = 0.1235	P=0.7275
		Group	1646068	1	1646068	F (1, 32) = 10.55	P=0.0027
		Drug	4408	1	4408	F (1, 32) = 0.02826	P=0.8675
		Residual	4991036	32	155970
		Tukey's multiple comparisons test	Mean Diff.	95.00% CI of diff.	Below threshold?	Summary	Adjusted P Value
		CON:mCherry vs. CON:mCherry-Cre	24.14	-480.3 to 528.5	No	ns	0.9992
		CON:mCherry vs. AIE:mCherry	473.9	-30.47 to 978.3	No	ns	0.0717
		CON:mCherry vs. AIE:mCherry-Cre	405.5	-98.87 to 909.9	No	ns	0.1511
		CON:mCherry-Cre vs. AIE:mCherry	449.8	-54.61 to 954.2	No	ns	0.0943
		CON:mCherry-Cre vs. AIE:mCherry-Cre	381.4	-123.0 to 885.8	No	ns	0.1919
		AIE:mCherry vs. AIE:mCherry-Cre	-68.4	-572.8 to 436.0	No	ns	0.9827
Figure 5j	Two-way ANOVA	ANOVA table	SS	DF	MS	F (DFn, DFd)	P value
		Interaction	4168	1	4168	F (1, 32) = 4.723	P=0.0373
		Group	6000	1	6000	F (1, 32) = 6.799	P=0.0137
		Drug	8486	1	8486	F (1, 32) = 9.615	P=0.0040
		Residual	28240	32	882.5
		Tukey's multiple comparisons test	Mean Diff.	95.00% CI of diff.	Below threshold?	Summary	Adjusted P Value
		CON:mCherry vs. CON:mCherry-Cre	-9.186	-47.13 to 28.76	No	ns	0.9127
		CON:mCherry vs. AIE:mCherry	47.34	9.398 to 85.28	Yes	**	0.0099
		CON:mCherry vs. AIE:mCherry-Cre	-4.885	-42.83 to 33.06	No	ns	0.9852
		CON:mCherry-Cre vs. AIE:mCherry	56.53	18.58 to 94.47	Yes	**	0.0017
		CON:mCherry-Cre vs. AIE:mCherry-Cre	4.301	-33.64 to 42.24	No	ns	0.9898
		AIE:mCherry vs. AIE:mCherry-Cre	-52.23	-90.17 to -14.28	Yes	**	0.0039
Figure 5k	Two-way ANOVA	ANOVA table	SS	DF	MS	F (DFn, DFd)	P value
		Interaction	6449	1	6449	F (1, 32) = 0.03659	P=0.8495
		Group	255517	1	255517	F (1, 32) = 1.449	P=0.2374
		Drug	585641	1	585641	F (1, 32) = 3.322	P=0.0777
		Residual	5640978	32	176281
		Tukey's multiple comparisons test	Mean Diff.	95.00% CI of diff.	Below threshold?	Summary	Adjusted P Value
		CON:mCherry vs. CON:mCherry-Cre	-228.3	-764.6 to 307.9	No	ns	0.6597
		CON:mCherry vs. AIE:mCherry	195.3	-341.0 to 731.5	No	ns	0.758
		CON:mCherry vs. AIE:mCherry-Cre	-86.6	-622.8 to 449.6	No	ns	0.9715
		CON:mCherry-Cre vs. AIE:mCherry	423.6	-112.7 to 959.8	No	ns	0.1623
		CON:mCherry-Cre vs. AIE:mCherry-Cre	141.7	-394.5 to 678.0	No	ns	0.89
		AIE:mCherry vs. AIE:mCherry-Cre	-281.9	-818.1 to 254.4	No	ns	0.4941
Summary of statistical anlysis and results - Supplementary figures
Figure	Statistical Test	Comparison	t, df	p value
Supple Figure 1c	Unpaired t-test	CON vs AIE	t=2.173, df=14	0.0474	Nmice=8/group
Supple Figure 1d	Unpaired t-test	CON vs AIE	t=0.497, df=14	0.6272	Nmice=8/group
Supple Figure 1f	Unpaired t-test	CON vs AIE	t=1.02, df=14	0.3254	Nmice=8/group
Supple Figure 1g	Unpaired t-test	CON vs AIE	t=0.399, df=14	0.6962	Nmice=8/group
Figure	Statistical Test	ANOVA table	SS	DF	MS	F (DFn, DFd)	P value
Supple Figure 3b	One-way ANOVA	Treatment (between columns)	1105	2	552.3	F (2, 9) = 3.492	P=0.0754
		Residual (within columns)	1424	9	158.2
		Total	2528	11
		Tukey's multiple comparisons test	Mean Diff.	95.00% CI of diff.	Below threshold?	Summary	Adjusted P Value
		WT vs. GLT1cHET	12.69	-12.14 to 37.52	No	ns	0.3683
		WT vs. GLT1cKO	23.48	-1.355 to 48.31	No	ns	0.0634
		GLT1cHET vs. GLT1cKO	10.78	-14.05 to 35.61	No	ns	0.4756
Figure	Statistical Test	ANOVA table	SS	DF	MS	F (DFn, DFd)	P value
Supple Figure 3c	One-way ANOVA	Treatment (between columns)	540.2	2	270.1	F (2, 9) = 0.3250	P=0.7307
		Residual (within columns)	7481	9	831.2
		Total	8021	11
		Tukey's multiple comparisons test	Mean Diff.	95.00% CI of diff.	Below threshold?	Summary	Adjusted P Value
		WT vs. GLT1cHET	-1.688	-58.61 to 55.23	No	ns	0.9962
		WT vs. GLT1cKO	-15	-71.92 to 41.92	No	ns	0.7492
		GLT1cHET vs. GLT1cKO	-13.31	-70.23 to 43.61	No	ns	0.7954

## Sheet: Supple
Supplementary Table. Summary of statistical anlysis and results
Figure	Statistical Test	Comparison	t, df	p value
Supple Figure 1c	Unpaired t-test	CON vs AIE	t=2.173, df=14	0.0474	Nmice=8/group
Supple Figure 1d	Unpaired t-test	CON vs AIE	t=0.497, df=14	0.6272	Nmice=8/group
Supple Figure 1f	Unpaired t-test	CON vs AIE	t=1.02, df=14	0.3254	Nmice=8/group
Supple Figure 1g	Unpaired t-test	CON vs AIE	t=0.399, df=14	0.6962	Nmice=8/group
Figure	Statistical Test	ANOVA table	SS	DF	MS	F (DFn, DFd)	P value
Supple Figure 3b	One-way ANOVA	Treatment (between columns)	1105	2	552.3	F (2, 9) = 3.492	P=0.0754	Nmice=4/group
xCT		Residual (within columns)	1424	9	158.2
		Total	2528	11
		Tukey's multiple comparisons test	Mean Diff.	95.00% CI of diff.	Below threshold?	Summary	Adjusted P Value
		WT vs. GLT1cHET	12.69	-12.14 to 37.52	No	ns	0.3683	A-B
		WT vs. GLT1cKO	23.48	-1.355 to 48.31	No	ns	0.0634	A-C
		GLT1cHET vs. GLT1cKO	10.78	-14.05 to 35.61	No	ns	0.4756	B-C
Figure	Statistical Test	ANOVA table	SS	DF	MS	F (DFn, DFd)	P value
Supple Figure 3c	One-way ANOVA	Treatment (between columns)	540.2	2	270.1	F (2, 9) = 0.3250	P=0.7307	Nmice=4/group
GLAST		Residual (within columns)	7481	9	831.2
		Total	8021	11
		Tukey's multiple comparisons test	Mean Diff.	95.00% CI of diff.	Below threshold?	Summary	Adjusted P Value
		WT vs. GLT1cHET	-1.688	-58.61 to 55.23	No	ns	0.9962	A-B
		WT vs. GLT1cKO	-15	-71.92 to 41.92	No	ns	0.7492	A-C
		GLT1cHET vs. GLT1cKO	-13.31	-70.23 to 43.61	No	ns	0.7954	B-C
